# Supplementary material for: Brief Mindfulness Meditation Protects Chinese Young Women’s Body Image from Appearance-Focused Social Media Exposure: An Online Randomized Controlled Trial
Source: Healthcare (Basel). 2026 Jan 4;14(1):120. doi: 10.3390/healthcare14010120 (PMC12785854; doi:10.3390/healthcare14010120)
Supplement: Supplementary file 1 [file healthcare-14-00120-s001.zip]

Archive with 1 entries (1 files):
- healthcare-3962935-supplementary.jpg
